# Supplementary material for: Wheat Class I TCP Transcription Factor TaTCP15 Positively Regulates Cutin and Cuticular Wax Biosynthesis
Source: Biomolecules. 2026 Jan 27;16(2):192. doi: 10.3390/biom16020192 (PMC12938820; doi:10.3390/biom16020192)
Supplement: Supplementary file 1 [file biomolecules-16-00192-s001.zip]

Archive with 1 entries (1 files):
- biomolecules-4084138-supplementary.pdf
